# Supplementary material for: The Homeostasis-Enrichment-Plasticity (HEP®) Approach for Premature Infants with Developmental Risks: A Pre-Post Feasibility Study
Source: J Clin Med. 2024 Sep 11;13(18):5374. doi: 10.3390/jcm13185374 (PMC11432283; doi:10.3390/jcm13185374)
Supplement: Supplementary file 1 [file jcm-13-05374-s001.zip]

Archive with 1 entries (1 files):
- jcm-3177260-supplementary.pdf
